# Supplementary material for: Effect of Alpha-Lipoic Acid, Betaine, and L-Carnitine Supplementation on Gut Microbiota and Obesity Biomarkers in Mice
Source: Nutrients. 2026 Mar 14;18(6):925. doi: 10.3390/nu18060925 (PMC13029658; doi:10.3390/nu18060925)
Supplement: Supplementary file 1 [file nutrients-18-00925-s001.zip]

Archive with 1 entries (1 files):
- nutrients-4173907-supplementary.pdf
